# Supplementary material for: The Challenges of Analysing Highly Diverse Picobirnavirus Sequence Data
Source: Viruses. 2018 Dec 3;10(12):685. doi: 10.3390/v10120685 (PMC6316005; doi:10.3390/v10120685)
Supplement: Supplementary file 1 [file viruses-10-00685-s001.zip]

Archive with 10 entries (9 files):
- SI/
- SI/Figure S1_A.pdf
- SI/Figure S1_B.pdf
- SI/Figure S1_C.pdf
- SI/Figure S2.pdf
- SI/Figure S3_A.pdf
- SI/Figure S3_B.pdf
- SI/Figure S3_C.pdf
- SI/Figure S4.pptx
- SI/Tables S1 and S2.xlsx
