# Supplementary material for: The Challenges of Analysing Highly Diverse Picobirnavirus Sequence Data
Source: Viruses. 2018 Dec 3;10(12):685. doi: 10.3390/v10120685 (PMC6316005; doi:10.3390/v10120685)
Supplement: Supplementary file 1 [file viruses-10-00685-s001.zip › SI/Tables S1 and S2.xlsx]

## Sheet: Picobirnavirus
Supplementary Information Table 1. Picobirnavirus sequence information, SwissModel results and TrimAl statistics.
						Swiss Model Results			TrimAl Results
Code	Accession	Host	Location	Virus type	Genogroup	GMQE	QMEAN	Seq_Similarity	Length Pre (aa)	Length Post (aa)	reduction (aa)	reduction (%)
PBV01	AAG53583.1	Homo sapiens	China	Human picobirnavirus	I	0.78	-1.63	0.49	530	520	10	1.88679
PBV02	AAG53584.1	Homo sapiens	USA	Human picobirnavirus	II	0.54	-5.32	0.34	517	481	36	6.96325
PBV03	ACT64131.1	Bos indicus	India	Bovine picobirnavirus	I	0.74	-2.47	0.47	554	521	33	5.95668
PBV04	AFJ79071.1	Zalophus californianus	Hong Kong	Otarine picobirnavirus	I	0.78	-2.2	0.5	532	521	11	2.06767
PBV05	AGK45545.1	Vulpes vulpes	Netherlands	Fox picobirnavirus	I	0.77	-2.41	0.51	544	521	23	4.22794
PBV06	AHI59999.1	Sus scrofa	Italy	Porcine picobirnavirus	I	0.76	-2.06	0.47	535	514	21	3.92523
PBV07	AHX00958.1	Homo sapiens	USA	Human picobirnavirus	II	0.54	-6.25	0.34	539	492	47	8.71985
PBV08	AHX00960.1	Homo sapiens	USA	Human picobirnavirus	I	0.75	-2.32	0.48	554	521	33	5.95668
PBV09	AHZ46150.1	Meleagris gallopavo	USA	Turkey picobirnavirus	I	0.79	-2.16	0.49	525	519	6	1.14286
PBV10	AIB06801.1	Vulpes vulpes	Spain	Fox picobirnavirus	I	0.77	-2.53	0.48	517	509	8	1.54739
PBV11	AIY31285.1	Camelus dromedarius	United Arab Emirates	Dromedary picobirnavirus	I	0.78	-2.22	0.48	529	520	9	1.70132
PBV12	AIY31286.1	Camelus dromedarius	United Arab Emirates	Dromedary picobirnavirus	I	0.76	-2.56	0.49	554	521	33	5.95668
PBV13	AIY31288.1	Camelus dromedarius	United Arab Emirates	Dromedary picobirnavirus	I	0.77	-2.37	0.5	540	521	19	3.51852
PBV14	AMP18949.1	Zalophus californianus	Hong Kong	Otarine picobirnavirus	I	0.79	-1.51	0.5	532	521	11	2.06767
PBV15	AMP18950.1	Zalophus californianus	Hong Kong	Otarine picobirnavirus	I	0.79	-1.63	0.5	532	521	11	2.06767
PBV16	AMP18952.1	Zalophus californianus	Hong Kong	Otarine picobirnavirus	I	0.79	-1.91	0.51	531	521	10	1.88324
PBV17	AMP18954.1	Zalophus californianus	Hong Kong	Otarine picobirnavirus	I	0.78	-1.59	0.51	538	520	18	3.34572
PBV18	AMP18955.1	Zalophus californianus	Hong Kong	Otarine picobirnavirus	I	0.78	-2.2	0.5	532	521	11	2.06767
PBV19	AMP18957.1	Zalophus californianus	Hong Kong	Otarine picobirnavirus	I	0.78	-1.59	0.51	538	520	18	3.34572
PBV20	AMP18958.1	Zalophus californianus	Hong Kong	Otarine picobirnavirus	I	0.78	-1.73	0.49	529	521	8	1.51229
PBV21	AMP18959.1	Zalophus californianus	Hong Kong	Otarine picobirnavirus	I	0.79	-1.76	0.51	533	521	12	2.25141
PBV22	AMP18960.1	Zalophus californianus	Hong Kong	Otarine picobirnavirus	I	0.79	-1.75	0.51	534	521	13	2.43446
PBV23	AMP18961.1	Zalophus californianus	Hong Kong	Otarine picobirnavirus	I	0.78	-2.51	0.5	530	521	9	1.69811
PBV24	AMP18963.1	Zalophus californianus	Hong Kong	Otarine picobirnavirus	I	0.79	-2.08	0.51	531	521	10	1.88324
PBV25	AMP18965.1	Zalophus californianus	Hong Kong	Otarine picobirnavirus	I	0.79	-1.92	0.51	531	521	10	1.88324
PBV26	AMP18966.1	Zalophus californianus	Hong Kong	Otarine picobirnavirus	I	0.78	-1.73	0.49	529	521	8	1.51229
PBV27	AMP18968.1	Zalophus californianus	Hong Kong	Otarine picobirnavirus	I	0.78	-2.44	0.49	529	519	10	1.89036
PBV28	AMP18969.1	Zalophus californianus	Hong Kong	Otarine picobirnavirus	I	0.77	-1.88	0.5	539	521	18	3.33952
PBV29	APG78214.1	Nematoda	China	Jingmen picobirna-like virus 1	I	0.78	-2.28	0.5	535	521	14	2.61682
PBV30	APG78302.1	Myriapoda	China	Hubei picobirna-like virus 3	II	0.56	-6.29	0.33	521	491	30	5.75816
PBV31	APG78304.1	Homo sapiens	India	Hubei picobirna-like virus 4	II	0.63	-4.78	0.35	525	498	27	5.14286
PBV32	BAJ53287.1	Homo sapiens	India	Human picobirnavirus	I	0.77	-1.82	0.5	553	521	32	5.78662
PBV33	BAJ53289.1	Homo sapiens	India	Human picobirnavirus	I	0.77	-2.34	0.49	539	521	18	3.33952
PBV34	BAJ53290.1	Homo sapiens	India	Human picobirnavirus	I	0.76	-2.15	0.5	559	521	38	6.79785
PBV35	BAJ53293.1	Homo sapiens	India	Human picobirnavirus	I	0.76	-2.87	0.45	534	518	16	2.99625
PBV36	BAJ53294.1	Homo sapiens	India	Human picobirnavirus	II	0.54	-5.92	0.34	524	481	43	8.20611
PBV37	BAN58175.1	Bos taurus	Japan	Bovine picobirnavirus	I	0.71	-3.25	0.44	561	520	41	7.30838
PBV38	YP_239361.1	Homo sapiens	Thailand	Human picobirnavirus	I	0.97	-0.71	0.62	534	521	13	2.43446

## Sheet: Other DS RNA viruses
Supplementary Information Table 2. Other DS RNA families used in DS3 analyses. Selected sequences also used in SwissModel tests are also indicated, along with the results of the analyses.
					Picobirnavirus SwissModel			Birnaviridae SwissModel
Family	Virus	Accession	Code	Description	GMQE	QMEAN	Seq_Similarity	GMQE	QMEAN	Seq_Similarity
Amalgaviridae	Amalgavirus	AKC57301.1		putative RNA-dependent RNA polymerase [Beauveria bassiana RNA virus 1]	0.29	-7.37	0.27
Birnaviridae	Aquabirnavirus	2YIA_A	AQU01	Structure Of The Rna Polymerase Vp1 From Infectious Pancreatic Necrosis Virus				0.99	-0.05	1
Birnaviridae	Aquabirnavirus	2YIB_D	AQU02	Chain D, Structure Of The Rna Polymerase Vp1 From Infectious Pancreatic Necrosis Virus				0.99	-0.15	1
Birnaviridae	Aquabirnavirus	AAM89503.1	AQU03	VP1 [Marine birnavirus - AY-98]				0.96	-0.32	0.95
Birnaviridae	Aquabirnavirus	AAN04570.1	AQU04	putative RNA-dependent RNA polymerase [Yellowtail ascites virus - Y-6]	0.13	-9.52	0.28	0.96	-0.28	0.96
Birnaviridae	Aquabirnavirus	AAQ75362.1	AQU05	VP1 [Infectious pancreatic necrosis virus]				0.92	-0.24	0.9
Birnaviridae	Aquabirnavirus	AAV48841.1	AQU06	polymerase [Infectious pancreatic necrosis virus]				0.97	-0.08	0.97
Birnaviridae	Aquabirnavirus	AAV48846.1	AQU07	polymerase [Infectious pancreatic necrosis virus]				0.97	-0.08	0.97
Birnaviridae	Aquabirnavirus	ALF95249.1	AQU08	VP1 protein [Tasmanian aquabirnavirus]				0.92	-0.13	0.9
Birnaviridae	Aquabirnavirus	ALF95253.1	AQU09	VP1 protein [Tasmanian aquabirnavirus]				0.92	-0.13	0.9
Birnaviridae	Aquabirnavirus	ANY30126.1	AQU10	viral protein 1 [Infectious pancreatic necrosis virus]				0.91	-0.24	0.9
Birnaviridae	Avibirnavirus	AAB68518.1	AVI01	VP1 RNA polymerase [Infectious bursal disease virus]				0.71	-2.69	0.47
Birnaviridae	Avibirnavirus	AAK69714.1	AVI02	RNA-dependent RNA polymerase VP1 [Infectious bursal disease virus]				0.72	-2.54	0.48
Birnaviridae	Avibirnavirus	AAN52493.1	AVI03	VP1 protein [Infectious bursal disease virus]				0.72	-2.45	0.47
Birnaviridae	Avibirnavirus	ABG91143.1	AVI04	VP1 [Infectious bursal disease virus]				0.72	-2.63	0.47
Birnaviridae	Avibirnavirus	ABW04872.1	AVI05	VP1 [Infectious bursal disease virus]				0.72	-2.68	0.48
Birnaviridae	Avibirnavirus	ACV66327.1	AVI06	VP1 [Infectious bursal disease virus]				0.72	-2.38	0.48
Birnaviridae	Avibirnavirus	AFN80484.1	AVI07	RNA-directed RNA polymerase, partial [Infectious bursal disease virus]				0.72	-2.48	0.47
Birnaviridae	Avibirnavirus	AKU89586.1	AVI08	VP1 [Infectious bursal disease virus]				0.72	-2.7	0.48
Birnaviridae	Avibirnavirus	ANY27962.1	AVI09	RNA-dependent RNA polymerase [Infectious bursal disease virus]	0.08	-6.96	0.27	0.72	-2.52	0.47
Birnaviridae	Avibirnavirus	BAA23207.1	AVI10	RNA polymerase [Infectious bursal disease virus]				0.72	-2.61	0.47
Birnaviridae	Avibirnavirus	CDP32876.1	AVI11	RNA dependent RNA polymerase (RdRp) [Infectious bursal disease virus]				0.72	-2.55	0.48
Birnaviridae	Entomobirnavirdae	AAL13168.2	ENT01	putative RNA-dependent RNA polymerase VP1 [Drosophila x virus]	0.08	-7.95	0.28	0.5	-3.27	0.34
Chrysoviridae	Chrysovirus	ACT79255.1		RNA-dependent RNA polymerase [Cryphonectria nitschkei chrysovirus 1]
Chrysoviridae	Chrysovirus	ACT79257.1		RNA-dependent RNA polymerase [Cryphonectria nitschkei chrysovirus 1]
Chrysoviridae	Chrysovirus	ADG21213.1		RNA-dependent RNA polymerase [Verticillium dahliae chrysovirus 1]
Chrysoviridae	Chrysovirus	AGZ84312.1		putative RNA-dependent RNA polymerase [Botryosphaeria dothidea chrysovirus 1]
Chrysoviridae	Chrysovirus	AKU48197.1		putative RNA-dependent RNA polymerase [Brassica campestris chrysovirus 1]
Chrysoviridae	Chrysovirus	BAJ15133.1		RNA dependent RNA polymerase [Magnaporthe oryzae chrysovirus 1]
Chrysoviridae	Chrysovirus	CAG77602.1		putative RNA-dependent RNA polymerase [Amasya cherry disease associated chrysovirus]
Chrysoviridae	Chrysovirus	CAH03664.1		RNA-dependent RNA polymerase [Amasya cherry disease associated chrysovirus]	0.08	-5.87	0.26
Chrysoviridae	Chrysovirus	YP_009337840.1		RNA-dependent RNA polymerase [Isaria javanica chrysovirus 1]
Chrysoviridae	Chrysovirus	YP_392482.1		RNA-dependent RNA polymerase [Penicillium chrysogenum virus]
Chrysoviridae	Cypovirus	5H0R_F		Chain F, Rna Dependent Rna Polymerase, vp4,dsrna	0.1	-9.04	0.36
Partitiviridae	Alphapartitivirus	AAX39023.1		putative RNA dependent RNA polymerase [Vicia cryptic virus]	0.35	-9.69	0.1323
Partitiviridae	Alphapartitivirus	ABN71234.1		putative RNAdependent RNA polymerase [Vicia cryptic virus]
Partitiviridae	Alphapartitivirus	ABN71237.1		putative RNAdependent RNA polymerase [Vicia cryptic virus]
Partitiviridae	Alphapartitivirus	ABN71239.1		putative RNAdependent RNA polymerase [Vicia cryptic virus]
Partitiviridae	Alphapartitivirus	ABN71241.1		putative RNAdependent RNA polymerase [Vicia cryptic virus]
Partitiviridae	Alphapartitivirus	ACA81389.1		putative RNAdependent RNA polymerase [Beet cryptic virus 1]
Partitiviridae	Alphapartitivirus	AVM41706.1		RNAdependent RNA polymerase [Heterobasidion partitivirus 20]
Partitiviridae	Betapartitivirus	BAD32677.1		RNAdependent RNA polymerase [Helicobasidium mompa partitivirus V11]
Partitiviridae	Alphapartitivirus	BAD32678.1		RNAdependent RNA polymerase [Helicobasidium mompa partitivirus V12]
Partitiviridae	Alphapartitivirus	BAH56481.1		RNAdependent RNA polymerase [Flammulina velutipes browning virus]
Partitiviridae	Alphapartitivirus	BAM78602.1		RNAdependent RNA polymerase [Rosellinia necatrix partitivirus 2]
Partitiviridae	Alphapartitivirus	CAG77604.1		RNAdependent RNA polymerase [Amasya cherry diseaseassociated mycovirus]
Partitiviridae	Alphapartitivirus	CAH03668.1		RNAdependent RNA polymerase [Cherry chlorotic rusty spot associated partitivirus]
Partitiviridae	Alphapartitivirus	CAQ53729.1		RNAdependent RNA polymerase [Chondrostereum purpureum cryptic virus 1]
Partitiviridae	Alphapartitivirus	YP_002308574.1		putative RNAdependent RNA polymerase [Beet cryptic virus 1]
Partitiviridae	Alphapartitivirus	YP_007419077.1		RNAdependent RNA polymerase [Rosellinia necatrix partitivirus 2]
Partitiviridae	Alphapartitivirus	YP_138537.1		RNAdependent RNA polymerase [Amasya cherry diseaseassociated mycovirus]
Partitiviridae	Alphapartitivirus	YP_272124.1		putative RNA dependent RNA polymerase [Vicia cryptic virus]
Partitiviridae	Betapartitivirus	AAF22160.1		putative RNAdependent RNA polymerase [Rhizoctonia solani virus 717]	0.25	-9.94	0.1198
Partitiviridae	Betapartitivirus	AAP79988.1		putative RNAdependent RNA polymerase [Ceratocystis polonica partitivirus]
Partitiviridae	Betapartitivirus	AAP86639.1		putative RNAdependent RNA polymerase [Ceratocystis polonica partitivirus]
Partitiviridae	Betapartitivirus	ACX43952.1		RNAdependent RNA polymerase, partial [Pleurotus ostreatus virus 1]
Partitiviridae	Betapartitivirus	AHA82537.1		RNAdependent RNA polymerase, partial [Heterobasidion partitivirus 7]
Partitiviridae	Betapartitivirus	AHA82538.1		RNAdependent RNA polymerase, partial [Heterobasidion partitivirus 7]
Partitiviridae	Betapartitivirus	AQS27950.1		putative RNAdependent RNA polymerase [Lentinula edodes partitivirus 1]
Partitiviridae	Betapartitivirus	AST13828.1		RdRp protein [Heterobasidion partitivirus 7]
Partitiviridae	Betapartitivirus	BAT24479.1		RNA dependent RNA polymerase [Rosellinia necatrix partitivirus 6]
Partitiviridae	Betapartitivirus	NP_620659.1		putative RDRP [Rhizoctonia solani virus 717]
Partitiviridae	Betapartitivirus	YP_001911122.1		putative RNAdependent RNA polymerase [Ceratocystis polonica partitivirus]
Partitiviridae	Betapartitivirus	YP_009177606.1		RNA dependent RNA polymerase [Rosellinia necatrix partitivirus 6]
Partitiviridae	Cryspovirus	AAC47805.1		RNAdependent RNA polymerase [Cryptosporidium parvum virus 1]	0.41	-7.1	0.1844
Partitiviridae	Cryspovirus	ARS33771.1		RNAdependent RNA polymerase [Cryptosporidium parvum virus 1]
Partitiviridae	Cryspovirus	BAU19313.1		RNA dependent RNA polymerase, partial [Cryptosporidium parvum virus 1]
Partitiviridae	Cryspovirus	BAU19314.1		RNA dependent RNA polymerase, partial [Cryptosporidium parvum virus 1]
Partitiviridae	Cryspovirus	BAU19315.1		RNA dependent RNA polymerase, partial [Cryptosporidium parvum virus 1]
Partitiviridae	Cryspovirus	BAU19316.1		RNA dependent RNA polymerase, partial [Cryptosporidium parvum virus 1]
Partitiviridae	Cryspovirus	BAU19317.1		RNA dependent RNA polymerase, partial [Cryptosporidium parvum virus 1]
Partitiviridae	Cryspovirus	BAU19318.1		RNA dependent RNA polymerase, partial [Cryptosporidium parvum virus 1]
Partitiviridae	Cryspovirus	BAU19319.1		RNA dependent RNA polymerase, partial [Cryptosporidium parvum virus 1]
Partitiviridae	Cryspovirus	BAU19320.1		RNA dependent RNA polymerase, partial [Cryptosporidium parvum virus 1]
Partitiviridae	Cryspovirus	BAU19321.1		RNA dependent RNA polymerase, partial [Cryptosporidium parvum virus 1]
Partitiviridae	Cryspovirus	BAU19322.1		RNA dependent RNA polymerase, partial [Cryptosporidium parvum virus 1]
Partitiviridae	Cryspovirus	BAU19323.1		RNA dependent RNA polymerase, partial [Cryptosporidium parvum virus 1]
Partitiviridae	Cryspovirus	BAU19324.1		RNA dependent RNA polymerase, partial [Cryptosporidium parvum virus 1]
Partitiviridae	Cryspovirus	BAU19325.1		RNA dependent RNA polymerase, partial [Cryptosporidium parvum virus 1]
Partitiviridae	Cryspovirus	BAU19326.1		RNA dependent RNA polymerase, partial [Cryptosporidium parvum virus 1]
Partitiviridae	Cryspovirus	BAU19327.1		RNA dependent RNA polymerase, partial [Cryptosporidium parvum virus 1]
Partitiviridae	Cryspovirus	BAU19328.1		RNA dependent RNA polymerase, partial [Cryptosporidium parvum virus 1]
Partitiviridae	Cryspovirus	BAU19329.1		RNA dependent RNA polymerase, partial [Cryptosporidium parvum virus 1]
Partitiviridae	Cryspovirus	BAU19330.1		RNA dependent RNA polymerase, partial [Cryptosporidium parvum virus 1]
Partitiviridae	Cryspovirus	BAU19331.1		RNA dependent RNA polymerase, partial [Cryptosporidium parvum virus 1]
Partitiviridae	Cryspovirus	BAU19332.1		RNA dependent RNA polymerase, partial [Cryptosporidium parvum virus 1]
Partitiviridae	Cryspovirus	BAU19333.1		RNA dependent RNA polymerase, partial [Cryptosporidium parvum virus 1]
Partitiviridae	Cryspovirus	BAU19334.1		RNA dependent RNA polymerase, partial [Cryptosporidium parvum virus 1]
Partitiviridae	Cryspovirus	BAU19335.1		RNA dependent RNA polymerase, partial [Cryptosporidium parvum virus 1]
Partitiviridae	Cryspovirus	BAU19336.1		RNA dependent RNA polymerase, partial [Cryptosporidium parvum virus 1]
Partitiviridae	Cryspovirus	O15925.1		RDRP_CPVKS RecName: Full=RNAdirected RNA polymerase
Partitiviridae	Deltapartitivirus	ADP24757.1		RNAdependent RNA polymerase [Beet cryptic virus 2]	0.43	-7.02	0.1547
Partitiviridae	Deltapartitivirus	ASU63844.1		putative RNAdependent RNA polymerase [Pepper cryptic virus 1]
Partitiviridae	Deltapartitivirus	ASU87378.1		putative RNAdependent RNA polymerase [Pepper cryptic virus 2]
Partitiviridae	Deltapartitivirus	AVL84362.1		RNAdependent RNA polymerase [Pepper cryptic virus 1]
Partitiviridae	Deltapartitivirus	AVL84364.1		RNAdependent RNA polymerase [Pepper cryptic virus 2]
Partitiviridae	Deltapartitivirus	BAV93048.1		putative RNAdependent RNA polymerase [Pepper cryptic virus 2]
Partitiviridae	Deltapartitivirus	CBW77436.1		RNAdependent RNA polymerase [Fig cryptic virus]
Partitiviridae	Deltapartitivirus	YP_004429258.1		RNAdependent RNA polymerase [Fig cryptic virus]
Partitiviridae	Gammapartitivirus	AAM12240.1		putative replicase [Gremmeniella abietina RNA virus MS1]	0.41	-7.33	0.2016
Partitiviridae	Gammapartitivirus	BBC77402.1		putative RNAdependent RNA polymerase [Pythium nunn virus 1]
Partitiviridae	Gammapartitivirus	CAJ01909.1		RNAdependent RNA polymerase [Penicillium stoloniferum virus S]
Partitiviridae	Gammapartitivirus	CAJ31886.1		RNAdependent RNA polymerase [Ophiostoma partitivirus 1]
Partitiviridae	Gammapartitivirus	NP_659027.1		putative replicase [Gremmeniella abietina RNA virus MS1]
Reoviridae	Dinovernavirus	AIW39868.1		RNA-dependent RNA polymerase [Fako virus]	0.1	-11.23	0.33
Reoviridae	Fijivirus	AEV91045.1		RNA-dependent RNA polymerase [Rice black-streaked dwarf virus 2]	0.09	-10.64	0.34
Reoviridae	Orbivirus	ADU57372.1		VP1 protein [Equine encephalosis virus]
Reoviridae	Orbivirus	AGJ83571.1		VP1 [Bluetongue virus 17]
Reoviridae	Orbivirus	AIT55713.1		VP1 [Warrego virus]
Reoviridae	Orbivirus	AJU57432.1		VP1 [African horse sickness virus]
Reoviridae	Orbivirus	AKP24109.1		RNA-dependent RNA polymerase [Bluetongue virus 1]	0.02	-4.26	0.3
Reoviridae	Orbivirus	AKV60475.1		VP1 [Bluetongue virus 1]
Reoviridae	Orbivirus	AKV60547.1		VP1 [Bluetongue virus 9]
Reoviridae	Orbivirus	ALM00182.1		RNA-dependent RNA polymerase [African horse sickness virus 6]
Reoviridae	Orbivirus	CAN99547.1		VP1 protein [Epizootic hemorrhagic disease virus (serotype 2 / strain Alberta)]
Reoviridae	Orbivirus	YP_009163940.1		polymerase [Fengkai orbivirus]
Reoviridae	Orthoreovirus	AAL36027.1		RNA-dependent RNA polymerase [Mammalian orthoreovirus 4 Ndelle]
Reoviridae	Orthoreovirus	ACV52064.1		lambda-3 protein [Mammalian orthoreovirus 3]
Reoviridae	Orthoreovirus	AED99918.1		lambda B [Avian orthoreovirus]
Reoviridae	Orthoreovirus	AFQ41025.1		lambda-3 [Mammalian orthoreovirus]
Reoviridae	Orthoreovirus	AGV74340.1		lambda 3 [Mammalian orthoreovirus]
Reoviridae	Orthoreovirus	AII00809.1		lambda B [Avian orthoreovirus]
Reoviridae	Orthoreovirus	AIS72853.1		core RdRp [Muscovy duck reovirus]	0.12	-8.38	0.37
Reoviridae	Orthoreovirus	AIX94441.1		1B, partial [Pteropine orthoreovirus]
Reoviridae	Orthoreovirus	ALG03364.1		lambda B [Avian orthoreovirus]
Reoviridae	Orthoreovirus	BAW99799.1		RNA-dependent RNA polymerase [Pteropine orthoreovirus]
Reoviridae	Phytoreovirus	AIW58875.1		RNA-dependent RNA polymerase [Botrytis cinerea RNA virus 1]	0.07	-6.47	0.27
Reoviridae	Rotavirus	AEK69595.1		RNA-dependent RNA polymerase [Rotavirus A]
Reoviridae	Rotavirus	AGE47306.1		RNA-dependent RNA polymerase VP1 [Rotavirus A]
Reoviridae	Rotavirus	AGF86306.1		putative RNA-dependent RNA polymerase VP1, partial [Rotavirus A]
Reoviridae	Rotavirus	AGS43817.1		RNA-dependent RNA polymerase [Equine rotavirus A]	0.15	-9.72	0.36
Reoviridae	Rotavirus	AHZ32401.1		RNA-dependent RNA polymerase VP1 [Rotavirus A]
Reoviridae	Rotavirus	AHZ91905.1		RNA-dependent RNA polymerase VP1 [Rotavirus A]
Reoviridae	Rotavirus	ALQ75698.1		RNA-dependent RNA polymerase VP1 [Rotavirus A]
Reoviridae	Rotavirus	ANJ45208.1		VP1 [Rotavirus A]
Reoviridae	Rotavirus	APB61201.1		VP1 [Human rotavirus A]
Reoviridae	Rotavirus	BAM76946.1		RNA-dependent RNA polymerase (VP1), partial [Porcine rotavirus A]
Reoviridae	Seadornavirus	YP_460026.1		RNA-dependent RNA polymerase [Liao ning virus]	0.03	-7.89	0.29
Totiviridae	Leishmaniavirus	AHK06416.1		RNA-dependent RNA polymerase, partial [Leishmania RNA virus 2]	0.12	-5.82	0.26
Totiviridae	Totivirus	AAO14999.1		putative RNA-dependent RNA polymerase [Coniothyrium minitans RNA virus]
Totiviridae	Totivirus	ABX79996.1		putative RNA-dependent RNA polymerase, partial (endogenous virus) [Aspergillus mycovirus 1816]	0.08	-7.05	0.26
Totiviridae	Totivirus	ACH85916.1		RNA-dependent RNA polymerase [Armigeres subalbatus virus SaX06-AK20]
Totiviridae	Totivirus	AFH09414.1		RNA-dependent RNA polymerase [Xanthophyllomyces dendrorhous virus L1b]
Totiviridae	Totivirus	ALO61882.2		putative RNA-dependent RNA polymerase [Maize-associated totivirus 2]
Totiviridae	Totivirus	ANH79339.1		RNA-dependent RNA polymerase [Golden shiner totivirus]
Totiviridae	Totivirus	BAT62482.1		RNA dependent RNA polymerase [Red clover powdery mildew-associated totivirus 3]
Totiviridae	Totivirus	CAK02788.1		putative RNA dependent RNA polymerase [Epichloe festucae virus 1]
Totiviridae	Totivirus	YP_009182188.1		RNA dependent RNA polymerase [Red clover powdery mildew-associated totivirus 5]
Totiviridae	Totivirus	YP_044807.1		putative RNA-dependent RNA polymerase [Gremmeniella abietina RNA virus L2]
Totiviridae	Trichomonasvirus	NP_624323.2		RNA-dependent RNA polymerase [Trichomonas vaginalis virus 2]	0.06	-6.93	0.29
Totiviridae	Victorivirus	AAO14999.1		putative RNA-dependent RNA polymerase [Coniothyrium minitans RNA virus]
Totiviridae	Victorivirus	AIA22672.1		RNA-dependent RNA polymerase [Beauveria bassiana victorivirus NZL/1980]
Totiviridae	Victorivirus	ALM62231.1		RNA-dependent RNA polymerase [Coniothyrium minitans RNA virus]
Totiviridae	Victorivirus	ALM62231.1_2		RNA-dependent RNA polymerase [Coniothyrium minitans RNA virus]
Totiviridae	Victorivirus	AMQ11131.1		RNA-dependent RNA polymerase [Beauveria bassiana victorivirus 1]	0.13	-6.57	0.26
Totiviridae	Victorivirus	CAK02788.1		putative RNA dependent RNA polymerase [Epichloe festucae virus 1]
Totiviridae	Victorivirus	O57044.2		RecName: Full=Probable RNA-directed RNA polymerase
Totiviridae	Victorivirus	YP_007761589.1		putative RNA-dependent RNA polymerase [Ustilaginoidea virens RNA virus 1]
Totiviridae	Victorivirus	YP_009072433.1		RNA-dependent RNA polymerase [Botryosphaeria dothidea victorivirus 1]
Totiviridae	Victorivirus	YP_009259368.1		RNA-dependent RNA polymerase [Sclerotinia nivalis victorivirus 1]

## Sheet: Sheet1
Supplementary Information Table 2. Other DS RNA families used in DS3 analyses. Selected sequences also used in SwissModel tests are also indicated, along with the results of the analyses.
								Picobirnavirus SwissModel			Birnaviridae SwissModel
Family	Virus	Virus		Accession	!grouplabel	fontsize=18,fontcolor=black,linewidth=2	Description	GMQE	QMEAN	Seq_Similarity	GMQE	QMEAN	Seq_Similarity
Amalgaviridae	Amalgavirus	Amalgavirus	black	AKC57301.1	Amalgavirus_AKC57301.1	color=black, text=Amalgavirus, fontcolor=black, fontitalic=1, linewidth=20	putative RNA-dependent RNA polymerase [Beauveria bassiana RNA virus 1]	0.29	-7.37	0.27
Birnaviridae	Aquabirnavirus		darkgreen	2YIA_A	Aquabirnavirus_2YIA_A	color=darkgreen, text=, fontcolor=black, fontitalic=1, linewidth=20	Structure Of The Rna Polymerase Vp1 From Infectious Pancreatic Necrosis Virus				0.99	-0.05	1
Birnaviridae	Aquabirnavirus		darkgreen	2YIB_D	Aquabirnavirus_2YIB_D	color=darkgreen, text=, fontcolor=black, fontitalic=1, linewidth=20	Chain D, Structure Of The Rna Polymerase Vp1 From Infectious Pancreatic Necrosis Virus				0.99	-0.15	1
Birnaviridae	Aquabirnavirus		darkgreen	AAM89503.1	Aquabirnavirus_AAM89503.1	color=darkgreen, text=, fontcolor=black, fontitalic=1, linewidth=20	VP1 [Marine birnavirus - AY-98]				0.96	-0.32	0.95
Birnaviridae	Aquabirnavirus		darkgreen	AAN04570.1	Aquabirnavirus_AAN04570.1	color=darkgreen, text=, fontcolor=black, fontitalic=1, linewidth=20	putative RNA-dependent RNA polymerase [Yellowtail ascites virus - Y-6]	0.13	-9.52	0.28	0.96	-0.28	0.96
Birnaviridae	Aquabirnavirus		darkgreen	AAQ75362.1	Aquabirnavirus_AAQ75362.1	color=darkgreen, text=, fontcolor=black, fontitalic=1, linewidth=20	VP1 [Infectious pancreatic necrosis virus]				0.92	-0.24	0.9
Birnaviridae	Aquabirnavirus		darkgreen	AAV48841.1	Aquabirnavirus_AAV48841.1	color=darkgreen, text=, fontcolor=black, fontitalic=1, linewidth=20	polymerase [Infectious pancreatic necrosis virus]				0.97	-0.08	0.97
Birnaviridae	Aquabirnavirus		darkgreen	AAV48846.1	Aquabirnavirus_AAV48846.1	color=darkgreen, text=, fontcolor=black, fontitalic=1, linewidth=20	polymerase [Infectious pancreatic necrosis virus]				0.97	-0.08	0.97
Birnaviridae	Aquabirnavirus	Aquabirnavirus	darkgreen	ALF95249.1	Aquabirnavirus_ALF95249.1	color=darkgreen, text=Aquabirnavirus, fontcolor=black, fontitalic=1, linewidth=20	VP1 protein [Tasmanian aquabirnavirus]				0.92	-0.13	0.9
Birnaviridae	Aquabirnavirus		darkgreen	ALF95253.1	Aquabirnavirus_ALF95253.1	color=darkgreen, text=, fontcolor=black, fontitalic=1, linewidth=20	VP1 protein [Tasmanian aquabirnavirus]				0.92	-0.13	0.9
Birnaviridae	Aquabirnavirus		darkgreen	ANY30126.1	Aquabirnavirus_ANY30126.1	color=darkgreen, text=, fontcolor=black, fontitalic=1, linewidth=20	viral protein 1 [Infectious pancreatic necrosis virus]				0.91	-0.24	0.9
Birnaviridae	Avibirnavirus		green	AAB68518.1	Avibirnavirus_AAB68518.1	color=green, text=, fontcolor=black, fontitalic=1, linewidth=20	VP1 RNA polymerase [Infectious bursal disease virus]				0.71	-2.69	0.47
Birnaviridae	Avibirnavirus		green	AAK69714.1	Avibirnavirus_AAK69714.1	color=green, text=, fontcolor=black, fontitalic=1, linewidth=20	RNA-dependent RNA polymerase VP1 [Infectious bursal disease virus]				0.72	-2.54	0.48
Birnaviridae	Avibirnavirus		green	AAN52493.1	Avibirnavirus_AAN52493.1	color=green, text=, fontcolor=black, fontitalic=1, linewidth=20	VP1 protein [Infectious bursal disease virus]				0.72	-2.45	0.47
Birnaviridae	Avibirnavirus		green	ABG91143.1	Avibirnavirus_ABG91143.1	color=green, text=, fontcolor=black, fontitalic=1, linewidth=20	VP1 [Infectious bursal disease virus]				0.72	-2.63	0.47
Birnaviridae	Avibirnavirus		green	ABW04872.1	Avibirnavirus_ABW04872.1	color=green, text=, fontcolor=black, fontitalic=1, linewidth=20	VP1 [Infectious bursal disease virus]				0.72	-2.68	0.48
Birnaviridae	Avibirnavirus		green	ACV66327.1	Avibirnavirus_ACV66327.1	color=green, text=, fontcolor=black, fontitalic=1, linewidth=20	VP1 [Infectious bursal disease virus]				0.72	-2.38	0.48
Birnaviridae	Avibirnavirus		green	AFN80484.1	Avibirnavirus_AFN80484.1	color=green, text=, fontcolor=black, fontitalic=1, linewidth=20	RNA-directed RNA polymerase, partial [Infectious bursal disease virus]				0.72	-2.48	0.47
Birnaviridae	Avibirnavirus	Avibirnavirus	green	AKU89586.1	Avibirnavirus_AKU89586.1	color=green, text=Avibirnavirus, fontcolor=black, fontitalic=1, linewidth=20	VP1 [Infectious bursal disease virus]				0.72	-2.7	0.48
Birnaviridae	Avibirnavirus		green	ANY27962.1	Avibirnavirus_ANY27962.1	color=green, text=, fontcolor=black, fontitalic=1, linewidth=20	RNA-dependent RNA polymerase [Infectious bursal disease virus]	0.08	-6.96	0.27	0.72	-2.52	0.47
Birnaviridae	Avibirnavirus		green	BAA23207.1	Avibirnavirus_BAA23207.1	color=green, text=, fontcolor=black, fontitalic=1, linewidth=20	RNA polymerase [Infectious bursal disease virus]				0.72	-2.61	0.47
Birnaviridae	Avibirnavirus		green	CDP32876.1	Avibirnavirus_CDP32876.1	color=green, text=, fontcolor=black, fontitalic=1, linewidth=20	RNA dependent RNA polymerase (RdRp) [Infectious bursal disease virus]				0.72	-2.55	0.48
Birnaviridae	Entomobirnavirdae	Entomobirnavirus	lightgreen	AAL13168.2	Entomobirnavirdae_AAL13168.2	color=lightgreen, text=Entomobirnavirus, fontcolor=black, fontitalic=1, linewidth=20	putative RNA-dependent RNA polymerase VP1 [Drosophila x virus]	0.08	-7.95	0.28	0.5	-3.27	0.34
Chrysoviridae	Chrysovirus		pink	ACT79255.1	Chrysovirus_ACT79255.1	color=pink, text=, fontcolor=black, fontitalic=1, linewidth=20	RNA-dependent RNA polymerase [Cryphonectria nitschkei chrysovirus 1]
Chrysoviridae	Chrysovirus		pink	ACT79257.1	Chrysovirus_ACT79257.1	color=pink, text=, fontcolor=black, fontitalic=1, linewidth=20	RNA-dependent RNA polymerase [Cryphonectria nitschkei chrysovirus 1]
Chrysoviridae	Chrysovirus		pink	ADG21213.1	Chrysovirus_ADG21213.1	color=pink, text=, fontcolor=black, fontitalic=1, linewidth=20	RNA-dependent RNA polymerase [Verticillium dahliae chrysovirus 1]
Chrysoviridae	Chrysovirus		pink	AGZ84312.1	Chrysovirus_AGZ84312.1	color=pink, text=, fontcolor=black, fontitalic=1, linewidth=20	putative RNA-dependent RNA polymerase [Botryosphaeria dothidea chrysovirus 1]
Chrysoviridae	Chrysovirus	Chrysovirus	pink	AKU48197.1	Chrysovirus_AKU48197.1	color=pink, text=Chrysovirus, fontcolor=black, fontitalic=1, linewidth=20	putative RNA-dependent RNA polymerase [Brassica campestris chrysovirus 1]
Chrysoviridae	Chrysovirus		pink	BAJ15133.1	Chrysovirus_BAJ15133.1	color=pink, text=, fontcolor=black, fontitalic=1, linewidth=20	RNA dependent RNA polymerase [Magnaporthe oryzae chrysovirus 1]
Chrysoviridae	Chrysovirus		pink	CAG77602.1	Chrysovirus_CAG77602.1	color=pink, text=, fontcolor=black, fontitalic=1, linewidth=20	putative RNA-dependent RNA polymerase [Amasya cherry disease associated chrysovirus]
Chrysoviridae	Chrysovirus		pink	CAH03664.1	Chrysovirus_CAH03664.1	color=pink, text=, fontcolor=black, fontitalic=1, linewidth=20	RNA-dependent RNA polymerase [Amasya cherry disease associated chrysovirus]	0.08	-5.87	0.26
Chrysoviridae	Chrysovirus		pink	YP_009337840.1	Chrysovirus_YP_009337840.1	color=pink, text=, fontcolor=black, fontitalic=1, linewidth=20	RNA-dependent RNA polymerase [Isaria javanica chrysovirus 1]
Chrysoviridae	Chrysovirus		pink	YP_392482.1	Chrysovirus_YP_392482.1	color=pink, text=, fontcolor=black, fontitalic=1, linewidth=20	RNA-dependent RNA polymerase [Penicillium chrysogenum virus]
Chrysoviridae	Cypovirus	Cypovirus	darkgrey	5H0R_F	Cypovirus_5H0R_F	color=darkgrey, text=Cypovirus, fontcolor=black, fontitalic=1, linewidth=20	Chain F, Rna Dependent Rna Polymerase, vp4,dsrna	0.1	-9.04	0.36
Partitiviridae	Alphapartitivirus		darkblue	AAX39023.1	Alphapartitivirus_AAX39023.1	color=darkblue, text=, fontcolor=black, fontitalic=1, linewidth=20	putative RNA dependent RNA polymerase [Vicia cryptic virus]	0.35	-9.69	0.1323
Partitiviridae	Alphapartitivirus	Alphapartitivirus	darkblue	ABN71234.1	Alphapartitivirus_ABN71234.1	color=darkblue, text=Alphapartitivirus, fontcolor=black, fontitalic=1, linewidth=20	putative RNAdependent RNA polymerase [Vicia cryptic virus]
Partitiviridae	Alphapartitivirus		darkblue	ABN71237.1	Alphapartitivirus_ABN71237.1	color=darkblue, text=, fontcolor=black, fontitalic=1, linewidth=20	putative RNAdependent RNA polymerase [Vicia cryptic virus]
Partitiviridae	Alphapartitivirus		darkblue	ABN71239.1	Alphapartitivirus_ABN71239.1	color=darkblue, text=, fontcolor=black, fontitalic=1, linewidth=20	putative RNAdependent RNA polymerase [Vicia cryptic virus]
Partitiviridae	Alphapartitivirus		darkblue	ABN71241.1	Alphapartitivirus_ABN71241.1	color=darkblue, text=, fontcolor=black, fontitalic=1, linewidth=20	putative RNAdependent RNA polymerase [Vicia cryptic virus]
Partitiviridae	Alphapartitivirus		darkblue	ACA81389.1	Alphapartitivirus_ACA81389.1	color=darkblue, text=, fontcolor=black, fontitalic=1, linewidth=20	putative RNAdependent RNA polymerase [Beet cryptic virus 1]
Partitiviridae	Alphapartitivirus		darkblue	AVM41706.1	Alphapartitivirus_AVM41706.1	color=darkblue, text=, fontcolor=black, fontitalic=1, linewidth=20	RNAdependent RNA polymerase [Heterobasidion partitivirus 20]
Partitiviridae	Alphapartitivirus		darkblue	BAD32677.1	Alphapartitivirus_BAD32677.1	color=darkblue, text=, fontcolor=black, fontitalic=1, linewidth=20	RNAdependent RNA polymerase [Helicobasidium mompa partitivirus V11]
Partitiviridae	Alphapartitivirus		darkblue	BAD32678.1	Alphapartitivirus_BAD32678.1	color=darkblue, text=, fontcolor=black, fontitalic=1, linewidth=20	RNAdependent RNA polymerase [Helicobasidium mompa partitivirus V12]
Partitiviridae	Alphapartitivirus		darkblue	BAH56481.1	Alphapartitivirus_BAH56481.1	color=darkblue, text=, fontcolor=black, fontitalic=1, linewidth=20	RNAdependent RNA polymerase [Flammulina velutipes browning virus]
Partitiviridae	Alphapartitivirus		darkblue	BAM78602.1	Alphapartitivirus_BAM78602.1	color=darkblue, text=, fontcolor=black, fontitalic=1, linewidth=20	RNAdependent RNA polymerase [Rosellinia necatrix partitivirus 2]
Partitiviridae	Alphapartitivirus		darkblue	CAG77604.1	Alphapartitivirus_CAG77604.1	color=darkblue, text=, fontcolor=black, fontitalic=1, linewidth=20	RNAdependent RNA polymerase [Amasya cherry diseaseassociated mycovirus]
Partitiviridae	Alphapartitivirus		darkblue	CAH03668.1	Alphapartitivirus_CAH03668.1	color=darkblue, text=, fontcolor=black, fontitalic=1, linewidth=20	RNAdependent RNA polymerase [Cherry chlorotic rusty spot associated partitivirus]
Partitiviridae	Alphapartitivirus		darkblue	CAQ53729.1	Alphapartitivirus_CAQ53729.1	color=darkblue, text=, fontcolor=black, fontitalic=1, linewidth=20	RNAdependent RNA polymerase [Chondrostereum purpureum cryptic virus 1]
Partitiviridae	Alphapartitivirus		darkblue	YP_002308574.1	Alphapartitivirus_YP_002308574.1	color=darkblue, text=, fontcolor=black, fontitalic=1, linewidth=20	putative RNAdependent RNA polymerase [Beet cryptic virus 1]
Partitiviridae	Alphapartitivirus		darkblue	YP_007419077.1	Alphapartitivirus_YP_007419077.1	color=darkblue, text=, fontcolor=black, fontitalic=1, linewidth=20	RNAdependent RNA polymerase [Rosellinia necatrix partitivirus 2]
Partitiviridae	Alphapartitivirus		darkblue	YP_138537.1	Alphapartitivirus_YP_138537.1	color=darkblue, text=, fontcolor=black, fontitalic=1, linewidth=20	RNAdependent RNA polymerase [Amasya cherry diseaseassociated mycovirus]
Partitiviridae	Alphapartitivirus		darkblue	YP_272124.1	Alphapartitivirus_YP_272124.1	color=darkblue, text=, fontcolor=black, fontitalic=1, linewidth=20	putative RNA dependent RNA polymerase [Vicia cryptic virus]
Partitiviridae	Betapartitivirus		blue	AAF22160.1	Betapartitivirus_AAF22160.1	color=blue, text=, fontcolor=black, fontitalic=1, linewidth=20	putative RNAdependent RNA polymerase [Rhizoctonia solani virus 717]	0.25	-9.94	0.1198
Partitiviridae	Betapartitivirus		blue	AAP79988.1	Betapartitivirus_AAP79988.1	color=blue, text=, fontcolor=black, fontitalic=1, linewidth=20	putative RNAdependent RNA polymerase [Ceratocystis polonica partitivirus]
Partitiviridae	Betapartitivirus		blue	AAP86639.1	Betapartitivirus_AAP86639.1	color=blue, text=, fontcolor=black, fontitalic=1, linewidth=20	putative RNAdependent RNA polymerase [Ceratocystis polonica partitivirus]
Partitiviridae	Betapartitivirus	Betapartitivirus	blue	ACX43952.1	Betapartitivirus_ACX43952.1	color=blue, text=Betapartitivirus, fontcolor=black, fontitalic=1, linewidth=20	RNAdependent RNA polymerase, partial [Pleurotus ostreatus virus 1]
Partitiviridae	Betapartitivirus		blue	AHA82537.1	Betapartitivirus_AHA82537.1	color=blue, text=, fontcolor=black, fontitalic=1, linewidth=20	RNAdependent RNA polymerase, partial [Heterobasidion partitivirus 7]
Partitiviridae	Betapartitivirus		blue	AHA82538.1	Betapartitivirus_AHA82538.1	color=blue, text=, fontcolor=black, fontitalic=1, linewidth=20	RNAdependent RNA polymerase, partial [Heterobasidion partitivirus 7]
Partitiviridae	Betapartitivirus		blue	AQS27950.1	Betapartitivirus_AQS27950.1	color=blue, text=, fontcolor=black, fontitalic=1, linewidth=20	putative RNAdependent RNA polymerase [Lentinula edodes partitivirus 1]
Partitiviridae	Betapartitivirus		blue	AST13828.1	Betapartitivirus_AST13828.1	color=blue, text=, fontcolor=black, fontitalic=1, linewidth=20	RdRp protein [Heterobasidion partitivirus 7]
Partitiviridae	Betapartitivirus		blue	BAT24479.1	Betapartitivirus_BAT24479.1	color=blue, text=, fontcolor=black, fontitalic=1, linewidth=20	RNA dependent RNA polymerase [Rosellinia necatrix partitivirus 6]
Partitiviridae	Betapartitivirus		blue	NP_620659.1	Betapartitivirus_NP_620659.1	color=blue, text=, fontcolor=black, fontitalic=1, linewidth=20	putative RDRP [Rhizoctonia solani virus 717]
Partitiviridae	Betapartitivirus		blue	YP_001911122.1	Betapartitivirus_YP_001911122.1	color=blue, text=, fontcolor=black, fontitalic=1, linewidth=20	putative RNAdependent RNA polymerase [Ceratocystis polonica partitivirus]
Partitiviridae	Betapartitivirus		blue	YP_009177606.1	Betapartitivirus_YP_009177606.1	color=blue, text=, fontcolor=black, fontitalic=1, linewidth=20	RNA dependent RNA polymerase [Rosellinia necatrix partitivirus 6]
Partitiviridae	Cryspovirus		darkblue	AAC47805.1	Cryspovirus_AAC47805.1	color=darkblue, text=, fontcolor=black, fontitalic=1, linewidth=20	RNAdependent RNA polymerase [Cryptosporidium parvum virus 1]	0.41	-7.1	0.1844
Partitiviridae	Cryspovirus		darkblue	ARS33771.1	Cryspovirus_ARS33771.1	color=darkblue, text=, fontcolor=black, fontitalic=1, linewidth=20	RNAdependent RNA polymerase [Cryptosporidium parvum virus 1]
Partitiviridae	Cryspovirus	Cryspovirus	darkblue	BAU19313.1	Cryspovirus_BAU19313.1	color=darkblue, text=Cryspovirus, fontcolor=black, fontitalic=1, linewidth=20	RNA dependent RNA polymerase, partial [Cryptosporidium parvum virus 1]
Partitiviridae	Cryspovirus		darkblue	BAU19314.1	Cryspovirus_BAU19314.1	color=darkblue, text=, fontcolor=black, fontitalic=1, linewidth=20	RNA dependent RNA polymerase, partial [Cryptosporidium parvum virus 1]
Partitiviridae	Cryspovirus		darkblue	BAU19315.1	Cryspovirus_BAU19315.1	color=darkblue, text=, fontcolor=black, fontitalic=1, linewidth=20	RNA dependent RNA polymerase, partial [Cryptosporidium parvum virus 1]
Partitiviridae	Cryspovirus		darkblue	BAU19316.1	Cryspovirus_BAU19316.1	color=darkblue, text=, fontcolor=black, fontitalic=1, linewidth=20	RNA dependent RNA polymerase, partial [Cryptosporidium parvum virus 1]
Partitiviridae	Cryspovirus		darkblue	BAU19317.1	Cryspovirus_BAU19317.1	color=darkblue, text=, fontcolor=black, fontitalic=1, linewidth=20	RNA dependent RNA polymerase, partial [Cryptosporidium parvum virus 1]
Partitiviridae	Cryspovirus		darkblue	BAU19318.1	Cryspovirus_BAU19318.1	color=darkblue, text=, fontcolor=black, fontitalic=1, linewidth=20	RNA dependent RNA polymerase, partial [Cryptosporidium parvum virus 1]
Partitiviridae	Cryspovirus		darkblue	BAU19319.1	Cryspovirus_BAU19319.1	color=darkblue, text=, fontcolor=black, fontitalic=1, linewidth=20	RNA dependent RNA polymerase, partial [Cryptosporidium parvum virus 1]
Partitiviridae	Cryspovirus		darkblue	BAU19320.1	Cryspovirus_BAU19320.1	color=darkblue, text=, fontcolor=black, fontitalic=1, linewidth=20	RNA dependent RNA polymerase, partial [Cryptosporidium parvum virus 1]
Partitiviridae	Cryspovirus		darkblue	BAU19321.1	Cryspovirus_BAU19321.1	color=darkblue, text=, fontcolor=black, fontitalic=1, linewidth=20	RNA dependent RNA polymerase, partial [Cryptosporidium parvum virus 1]
Partitiviridae	Cryspovirus		darkblue	BAU19322.1	Cryspovirus_BAU19322.1	color=darkblue, text=, fontcolor=black, fontitalic=1, linewidth=20	RNA dependent RNA polymerase, partial [Cryptosporidium parvum virus 1]
Partitiviridae	Cryspovirus		darkblue	BAU19323.1	Cryspovirus_BAU19323.1	color=darkblue, text=, fontcolor=black, fontitalic=1, linewidth=20	RNA dependent RNA polymerase, partial [Cryptosporidium parvum virus 1]
Partitiviridae	Cryspovirus		darkblue	BAU19324.1	Cryspovirus_BAU19324.1	color=darkblue, text=, fontcolor=black, fontitalic=1, linewidth=20	RNA dependent RNA polymerase, partial [Cryptosporidium parvum virus 1]
Partitiviridae	Cryspovirus		darkblue	BAU19325.1	Cryspovirus_BAU19325.1	color=darkblue, text=, fontcolor=black, fontitalic=1, linewidth=20	RNA dependent RNA polymerase, partial [Cryptosporidium parvum virus 1]
Partitiviridae	Cryspovirus		darkblue	BAU19326.1	Cryspovirus_BAU19326.1	color=darkblue, text=, fontcolor=black, fontitalic=1, linewidth=20	RNA dependent RNA polymerase, partial [Cryptosporidium parvum virus 1]
Partitiviridae	Cryspovirus		darkblue	BAU19327.1	Cryspovirus_BAU19327.1	color=darkblue, text=, fontcolor=black, fontitalic=1, linewidth=20	RNA dependent RNA polymerase, partial [Cryptosporidium parvum virus 1]
Partitiviridae	Cryspovirus		darkblue	BAU19328.1	Cryspovirus_BAU19328.1	color=darkblue, text=, fontcolor=black, fontitalic=1, linewidth=20	RNA dependent RNA polymerase, partial [Cryptosporidium parvum virus 1]
Partitiviridae	Cryspovirus		darkblue	BAU19329.1	Cryspovirus_BAU19329.1	color=darkblue, text=, fontcolor=black, fontitalic=1, linewidth=20	RNA dependent RNA polymerase, partial [Cryptosporidium parvum virus 1]
Partitiviridae	Cryspovirus		darkblue	BAU19330.1	Cryspovirus_BAU19330.1	color=darkblue, text=, fontcolor=black, fontitalic=1, linewidth=20	RNA dependent RNA polymerase, partial [Cryptosporidium parvum virus 1]
Partitiviridae	Cryspovirus		darkblue	BAU19331.1	Cryspovirus_BAU19331.1	color=darkblue, text=, fontcolor=black, fontitalic=1, linewidth=20	RNA dependent RNA polymerase, partial [Cryptosporidium parvum virus 1]
Partitiviridae	Cryspovirus		darkblue	BAU19332.1	Cryspovirus_BAU19332.1	color=darkblue, text=, fontcolor=black, fontitalic=1, linewidth=20	RNA dependent RNA polymerase, partial [Cryptosporidium parvum virus 1]
Partitiviridae	Cryspovirus		darkblue	BAU19333.1	Cryspovirus_BAU19333.1	color=darkblue, text=, fontcolor=black, fontitalic=1, linewidth=20	RNA dependent RNA polymerase, partial [Cryptosporidium parvum virus 1]
Partitiviridae	Cryspovirus		darkblue	BAU19334.1	Cryspovirus_BAU19334.1	color=darkblue, text=, fontcolor=black, fontitalic=1, linewidth=20	RNA dependent RNA polymerase, partial [Cryptosporidium parvum virus 1]
Partitiviridae	Cryspovirus		darkblue	BAU19335.1	Cryspovirus_BAU19335.1	color=darkblue, text=, fontcolor=black, fontitalic=1, linewidth=20	RNA dependent RNA polymerase, partial [Cryptosporidium parvum virus 1]
Partitiviridae	Cryspovirus		darkblue	BAU19336.1	Cryspovirus_BAU19336.1	color=darkblue, text=, fontcolor=black, fontitalic=1, linewidth=20	RNA dependent RNA polymerase, partial [Cryptosporidium parvum virus 1]
Partitiviridae	Cryspovirus		darkblue	O15925.1	Cryspovirus_sp|O15925.1|RDRP_CPVKS	color=darkblue, text=, fontcolor=black, fontitalic=1, linewidth=20	RDRP_CPVKS RecName: Full=RNAdirected RNA polymerase
Partitiviridae	Deltapartitivirus	Deltapartitivirus	lightblue	ADP24757.1	Deltapartitivirus_ADP24757.1	color=lightblue, text=Deltapartitivirus, fontcolor=black, fontitalic=1, linewidth=20	RNAdependent RNA polymerase [Beet cryptic virus 2]	0.43	-7.02	0.1547
Partitiviridae	Deltapartitivirus		lightblue	ASU63844.1	Deltapartitivirus_ASU63844.1	color=lightblue, text=, fontcolor=black, fontitalic=1, linewidth=20	putative RNAdependent RNA polymerase [Pepper cryptic virus 1]
Partitiviridae	Deltapartitivirus		lightblue	ASU87378.1	Deltapartitivirus_ASU87378.1	color=lightblue, text=, fontcolor=black, fontitalic=1, linewidth=20	putative RNAdependent RNA polymerase [Pepper cryptic virus 2]
Partitiviridae	Deltapartitivirus		lightblue	AVL84362.1	Deltapartitivirus_AVL84362.1	color=lightblue, text=, fontcolor=black, fontitalic=1, linewidth=20	RNAdependent RNA polymerase [Pepper cryptic virus 1]
Partitiviridae	Deltapartitivirus		lightblue	AVL84364.1	Deltapartitivirus_AVL84364.1	color=lightblue, text=, fontcolor=black, fontitalic=1, linewidth=20	RNAdependent RNA polymerase [Pepper cryptic virus 2]
Partitiviridae	Deltapartitivirus		lightblue	BAV93048.1	Deltapartitivirus_BAV93048.1	color=lightblue, text=, fontcolor=black, fontitalic=1, linewidth=20	putative RNAdependent RNA polymerase [Pepper cryptic virus 2]
Partitiviridae	Deltapartitivirus		lightblue	CBW77436.1	Deltapartitivirus_CBW77436.1	color=lightblue, text=, fontcolor=black, fontitalic=1, linewidth=20	RNAdependent RNA polymerase [Fig cryptic virus]
Partitiviridae	Deltapartitivirus		lightblue	YP_004429258.1	Deltapartitivirus_YP_004429258.1	color=lightblue, text=, fontcolor=black, fontitalic=1, linewidth=20	RNAdependent RNA polymerase [Fig cryptic virus]
Partitiviridae	Gammapartitivirus		blue	AAM12240.1	Gammapartitivirus_AAM12240.1	color=blue, text=, fontcolor=black, fontitalic=1, linewidth=20	putative replicase [Gremmeniella abietina RNA virus MS1]	0.41	-7.33	0.2016
Partitiviridae	Gammapartitivirus		blue	BBC77402.1	Gammapartitivirus_BBC77402.1	color=blue, text=, fontcolor=black, fontitalic=1, linewidth=20	putative RNAdependent RNA polymerase [Pythium nunn virus 1]
Partitiviridae	Gammapartitivirus		blue	CAJ01909.1	Gammapartitivirus_CAJ01909.1	color=blue, text=, fontcolor=black, fontitalic=1, linewidth=20	RNAdependent RNA polymerase [Penicillium stoloniferum virus S]
Partitiviridae	Gammapartitivirus		blue	CAJ31886.1	Gammapartitivirus_CAJ31886.1	color=blue, text=, fontcolor=black, fontitalic=1, linewidth=20	RNAdependent RNA polymerase [Ophiostoma partitivirus 1]
Partitiviridae	Gammapartitivirus	Gammapartitivirus	blue	NP_659027.1	Gammapartitivirus_NP_659027.1	color=blue, text=Gammapartitivirus, fontcolor=black, fontitalic=1, linewidth=20	putative replicase [Gremmeniella abietina RNA virus MS1]
Reoviridae	Dinovernavirus	Dinovernavirus	black	AIW39868.1	Dinovernavirus_AIW39868.1	color=black, text=Dinovernavirus, fontcolor=black, fontitalic=1, linewidth=20	RNA-dependent RNA polymerase [Fako virus]	0.1	-11.23	0.33
Reoviridae	Fijivirus	Fijivirus	grey	AEV91045.1	Fijivirus_AEV91045.1	color=grey, text=Fijivirus, fontcolor=black, fontitalic=1, linewidth=20	RNA-dependent RNA polymerase [Rice black-streaked dwarf virus 2]	0.09	-10.64	0.34
Reoviridae	Orbivirus		orange	ADU57372.1	Orbivirus_ADU57372.1	color=orange, text=, fontcolor=black, fontitalic=1, linewidth=20	VP1 protein [Equine encephalosis virus]
Reoviridae	Orbivirus	Orbivirus	orange	AGJ83571.1	Orbivirus_AGJ83571.1	color=orange, text=Orbivirus, fontcolor=black, fontitalic=1, linewidth=20	VP1 [Bluetongue virus 17]
Reoviridae	Orbivirus		orange	AIT55713.1	Orbivirus_AIT55713.1	color=orange, text=, fontcolor=black, fontitalic=1, linewidth=20	VP1 [Warrego virus]
Reoviridae	Orbivirus		orange	AJU57432.1	Orbivirus_AJU57432.1	color=orange, text=, fontcolor=black, fontitalic=1, linewidth=20	VP1 [African horse sickness virus]
Reoviridae	Orbivirus		orange	AKP24109.1	Orbivirus_AKP24109.1	color=orange, text=, fontcolor=black, fontitalic=1, linewidth=20	RNA-dependent RNA polymerase [Bluetongue virus 1]	0.02	-4.26	0.3
Reoviridae	Orbivirus		orange	AKV60475.1	Orbivirus_AKV60475.1	color=orange, text=, fontcolor=black, fontitalic=1, linewidth=20	VP1 [Bluetongue virus 1]
Reoviridae	Orbivirus		orange	AKV60547.1	Orbivirus_AKV60547.1	color=orange, text=, fontcolor=black, fontitalic=1, linewidth=20	VP1 [Bluetongue virus 9]
Reoviridae	Orbivirus		orange	ALM00182.1	Orbivirus_ALM00182.1	color=orange, text=, fontcolor=black, fontitalic=1, linewidth=20	RNA-dependent RNA polymerase [African horse sickness virus 6]
Reoviridae	Orbivirus		orange	CAN99547.1	Orbivirus_CAN99547.1	color=orange, text=, fontcolor=black, fontitalic=1, linewidth=20	VP1 protein [Epizootic hemorrhagic disease virus (serotype 2 / strain Alberta)]
Reoviridae	Orbivirus		orange	YP_009163940.1	Orbivirus_YP_009163940.1	color=orange, text=, fontcolor=black, fontitalic=1, linewidth=20	polymerase [Fengkai orbivirus]
Reoviridae	Orthoreovirus		purple	AAL36027.1	Orthoreovirus_AAL36027.1	color=purple, text=, fontcolor=black, fontitalic=1, linewidth=20	RNA-dependent RNA polymerase [Mammalian orthoreovirus 4 Ndelle]
Reoviridae	Orthoreovirus		purple	ACV52064.1	Orthoreovirus_ACV52064.1	color=purple, text=, fontcolor=black, fontitalic=1, linewidth=20	lambda-3 protein [Mammalian orthoreovirus 3]
Reoviridae	Orthoreovirus		purple	AED99918.1	Orthoreovirus_AED99918.1	color=purple, text=, fontcolor=black, fontitalic=1, linewidth=20	lambda B [Avian orthoreovirus]
Reoviridae	Orthoreovirus	Orthoreovirus	purple	AFQ41025.1	Orthoreovirus_AFQ41025.1	color=purple, text=Orthoreovirus, fontcolor=black, fontitalic=1, linewidth=20	lambda-3 [Mammalian orthoreovirus]
Reoviridae	Orthoreovirus		purple	AGV74340.1	Orthoreovirus_AGV74340.1	color=purple, text=, fontcolor=black, fontitalic=1, linewidth=20	lambda 3 [Mammalian orthoreovirus]
Reoviridae	Orthoreovirus		purple	AII00809.1	Orthoreovirus_AII00809.1	color=purple, text=, fontcolor=black, fontitalic=1, linewidth=20	lambda B [Avian orthoreovirus]
Reoviridae	Orthoreovirus		purple	AIS72853.1	Orthoreovirus_AIS72853.1	color=purple, text=, fontcolor=black, fontitalic=1, linewidth=20	core RdRp [Muscovy duck reovirus]	0.12	-8.38	0.37
Reoviridae	Orthoreovirus		purple	AIX94441.1	Orthoreovirus_AIX94441.1	color=purple, text=, fontcolor=black, fontitalic=1, linewidth=20	1B, partial [Pteropine orthoreovirus]
Reoviridae	Orthoreovirus		purple	ALG03364.1	Orthoreovirus_ALG03364.1	color=purple, text=, fontcolor=black, fontitalic=1, linewidth=20	lambda B [Avian orthoreovirus]
Reoviridae	Orthoreovirus		purple	BAW99799.1	Orthoreovirus_BAW99799.1	color=purple, text=, fontcolor=black, fontitalic=1, linewidth=20	RNA-dependent RNA polymerase [Pteropine orthoreovirus]
Reoviridae	Phytoreovirus	Phytoreovirus	black	AIW58875.1	Phytoreovirus_AIW58875.1	color=black, text=Phytoreovirus, fontcolor=black, fontitalic=1, linewidth=20	RNA-dependent RNA polymerase [Botrytis cinerea RNA virus 1]	0.07	-6.47	0.27
Reoviridae	Rotavirus		darkorange	AEK69595.1	Rotavirus_AEK69595.1	color=darkorange, text=, fontcolor=black, fontitalic=1, linewidth=20	RNA-dependent RNA polymerase [Rotavirus A]
Reoviridae	Rotavirus		darkorange	AGE47306.1	Rotavirus_AGE47306.1	color=darkorange, text=, fontcolor=black, fontitalic=1, linewidth=20	RNA-dependent RNA polymerase VP1 [Rotavirus A]
Reoviridae	Rotavirus		darkorange	AGF86306.1	Rotavirus_AGF86306.1	color=darkorange, text=, fontcolor=black, fontitalic=1, linewidth=20	putative RNA-dependent RNA polymerase VP1, partial [Rotavirus A]
Reoviridae	Rotavirus		darkorange	AGS43817.1	Rotavirus_AGS43817.1	color=darkorange, text=, fontcolor=black, fontitalic=1, linewidth=20	RNA-dependent RNA polymerase [Equine rotavirus A]	0.15	-9.72	0.36
Reoviridae	Rotavirus		darkorange	AHZ32401.1	Rotavirus_AHZ32401.1	color=darkorange, text=, fontcolor=black, fontitalic=1, linewidth=20	RNA-dependent RNA polymerase VP1 [Rotavirus A]
Reoviridae	Rotavirus		darkorange	AHZ91905.1	Rotavirus_AHZ91905.1	color=darkorange, text=, fontcolor=black, fontitalic=1, linewidth=20	RNA-dependent RNA polymerase VP1 [Rotavirus A]
Reoviridae	Rotavirus	Rotavirus	darkorange	ALQ75698.1	Rotavirus_ALQ75698.1	color=darkorange, text=Rotavirus, fontcolor=black, fontitalic=1, linewidth=20	RNA-dependent RNA polymerase VP1 [Rotavirus A]
Reoviridae	Rotavirus		darkorange	ANJ45208.1	Rotavirus_ANJ45208.1	color=darkorange, text=, fontcolor=black, fontitalic=1, linewidth=20	VP1 [Rotavirus A]
Reoviridae	Rotavirus		darkorange	APB61201.1	Rotavirus_APB61201.1	color=darkorange, text=, fontcolor=black, fontitalic=1, linewidth=20	VP1 [Human rotavirus A]
Reoviridae	Rotavirus		darkorange	BAM76946.1	Rotavirus_BAM76946.1	color=darkorange, text=, fontcolor=black, fontitalic=1, linewidth=20	RNA-dependent RNA polymerase (VP1), partial [Porcine rotavirus A]
Reoviridae	Seadornavirus	Seadornavirus	black	YP_460026.1	Seadornavirus_YP_460026.1	color=black, text=Seadornavirus, fontcolor=black, fontitalic=1, linewidth=20	RNA-dependent RNA polymerase [Liao ning virus]	0.03	-7.89	0.29
Totiviridae	Leishmaniavirus	Leishmaniavirus	grey	AHK06416.1	Leishmaniavirus_AHK06416.1	color=grey, text=Leishmaniavirus, fontcolor=black, fontitalic=1, linewidth=20	RNA-dependent RNA polymerase, partial [Leishmania RNA virus 2]	0.12	-5.82	0.26
Totiviridae	Totivirus	Totivirus	blue	AAO14999.1	Totivirus_AAO14999.1	color=blue, text=Totivirus, fontcolor=black, fontitalic=1, linewidth=20	putative RNA-dependent RNA polymerase [Coniothyrium minitans RNA virus]
Totiviridae	Totivirus	Totivirus	blue	ABX79996.1	Totivirus_ABX79996.1	color=blue, text=Totivirus, fontcolor=black, fontitalic=1, linewidth=20	putative RNA-dependent RNA polymerase, partial (endogenous virus) [Aspergillus mycovirus 1816]	0.08	-7.05	0.26
Totiviridae	Totivirus		blue	ACH85916.1	Totivirus_ACH85916.1	color=blue, text=, fontcolor=black, fontitalic=1, linewidth=20	RNA-dependent RNA polymerase [Armigeres subalbatus virus SaX06-AK20]
Totiviridae	Totivirus		blue	AFH09414.1	Totivirus_AFH09414.1	color=blue, text=, fontcolor=black, fontitalic=1, linewidth=20	RNA-dependent RNA polymerase [Xanthophyllomyces dendrorhous virus L1b]
Totiviridae	Totivirus		blue	ALO61882.2	Totivirus_ALO61882.2	color=blue, text=, fontcolor=black, fontitalic=1, linewidth=20	putative RNA-dependent RNA polymerase [Maize-associated totivirus 2]
Totiviridae	Totivirus	Totivirus	blue	ANH79339.1	Totivirus_ANH79339.1	color=blue, text=Totivirus, fontcolor=black, fontitalic=1, linewidth=20	RNA-dependent RNA polymerase [Golden shiner totivirus]
Totiviridae	Totivirus		blue	BAT62482.1	Totivirus_BAT62482.1	color=blue, text=, fontcolor=black, fontitalic=1, linewidth=20	RNA dependent RNA polymerase [Red clover powdery mildew-associated totivirus 3]
Totiviridae	Totivirus		yellow	CAK02788.1	Totivirus_CAK02788.1	color=yellow, text=, fontcolor=black, fontitalic=1, linewidth=20	putative RNA dependent RNA polymerase [Epichloe festucae virus 1]
Totiviridae	Totivirus	Totivirus	blue	YP_009182188.1	Totivirus_YP_009182188.1	color=blue, text=Totivirus, fontcolor=black, fontitalic=1, linewidth=20	RNA dependent RNA polymerase [Red clover powdery mildew-associated totivirus 5]
Totiviridae	Totivirus		blue	YP_044807.1	Totivirus_YP_044807.1	color=blue, text=, fontcolor=black, fontitalic=1, linewidth=20	putative RNA-dependent RNA polymerase [Gremmeniella abietina RNA virus L2]
Totiviridae	Trichomonasvirus	Trichomonasvirus	black	NP_624323.2	Trichomonasvirus_NP_624323.2	color=black, text=Trichomonasvirus, fontcolor=black, fontitalic=1, linewidth=20	RNA-dependent RNA polymerase [Trichomonas vaginalis virus 2]	0.06	-6.93	0.29
Totiviridae	Victorivirus		yellow	AAO14999.1	Victorivirus_AAO14999.1	color=yellow, text=, fontcolor=black, fontitalic=1, linewidth=20	putative RNA-dependent RNA polymerase [Coniothyrium minitans RNA virus]
Totiviridae	Victorivirus		yellow	AIA22672.1	Victorivirus_AIA22672.1	color=yellow, text=, fontcolor=black, fontitalic=1, linewidth=20	RNA-dependent RNA polymerase [Beauveria bassiana victorivirus NZL/1980]
Totiviridae	Victorivirus		yellow	ALM62231.1	Victorivirus_ALM62231.1	color=yellow, text=, fontcolor=black, fontitalic=1, linewidth=20	RNA-dependent RNA polymerase [Coniothyrium minitans RNA virus]
Totiviridae	Victorivirus	Victorivirus	yellow	AMQ11131.1_2	Victorivirus_AMQ11131.1_2	color=yellow, text=Victorivirus, fontcolor=black, fontitalic=1, linewidth=20	RNA-dependent RNA polymerase [Coniothyrium minitans RNA virus]
Totiviridae	Victorivirus		yellow	AMQ11131.1	Victorivirus_AMQ11131.1	color=yellow, text=, fontcolor=black, fontitalic=1, linewidth=20	RNA-dependent RNA polymerase [Beauveria bassiana victorivirus 1]	0.13	-6.57	0.26
Totiviridae	Victorivirus	Victorivirus	yellow	CAK02788.1	Victorivirus_CAK02788.1	color=yellow, text=Victorivirus, fontcolor=black, fontitalic=1, linewidth=20	putative RNA dependent RNA polymerase [Epichloe festucae virus 1]
Totiviridae	Victorivirus		yellow	O57044.2	Victorivirus_O57044.2	color=yellow, text=, fontcolor=black, fontitalic=1, linewidth=20	RecName: Full=Probable RNA-directed RNA polymerase
Totiviridae	Victorivirus		yellow	YP_007761589.1	Victorivirus_YP_007761589.1	color=yellow, text=, fontcolor=black, fontitalic=1, linewidth=20	putative RNA-dependent RNA polymerase [Ustilaginoidea virens RNA virus 1]
Totiviridae	Victorivirus		yellow	YP_009072433.1	Victorivirus_YP_009072433.1	color=yellow, text=, fontcolor=black, fontitalic=1, linewidth=20	RNA-dependent RNA polymerase [Botryosphaeria dothidea victorivirus 1]
Totiviridae	Victorivirus		yellow	YP_009259368.1	Victorivirus_YP_009259368.1	color=yellow, text=, fontcolor=black, fontitalic=1, linewidth=20	RNA-dependent RNA polymerase [Sclerotinia nivalis victorivirus 1]
01	AAG53583.1	AAG53583.1	Homo_sapiens	China	01_AAG53583.1_Homo_sapiens_China	color=RED, text=, fontcolor=black,linewidth=20					RED
02	AAG53584.1	AAG53584.1	Homo_sapiens	USA	02_AAG53584.1_Homo_sapiens_USA	color=GREY, text=, fontcolor=black,linewidth=20					GREY
03	ACT64131.1	ACT64131.1	Bos_indicus	India	03_ACT64131.1_Bos_indicus_India	color=RED, text=, fontcolor=black,linewidth=20					RED
04	AFJ79071.1	AFJ79071.1	Zalophus_californianus	Hong_Kong	04_AFJ79071.1Zalophus_californianus_Hong_Kong	color=RED, text=Picobirnavirus genogroup 1, fontcolor=black,linewidth=20					RED	Picobirnavirus genogroup 1
05	AGK45545.1	AGK45545.1	Vulpes_vulpes	Netherlands	05_AGK45545.1_Vulpes_vulpes_Netherlands	color=RED, text=, fontcolor=black,linewidth=20					RED
06	AHI59999.1	AHI59999.1	Sus_scrofa	Italy	06_AHI59999.1_Sus_scrofa_Italy	color=RED, text=, fontcolor=black,linewidth=20					RED
07	AHX00958.1	AHX00958.1	Homo_sapiens	USA	07_AHX00958.1_Homo_sapiens_USA	color=GREY, text=, fontcolor=black,linewidth=20					GREY
08	AHX00960.1	AHX00960.1	Homo_sapiens	USA	08_AHX00960.1_Homo_sapiens_USA	color=RED, text=, fontcolor=black,linewidth=20					RED
09	AHZ46150.1	AHZ46150.1	Meleagris_gallopavo	USA	09_AHZ46150.1_Meleagris_gallopavo_USA	color=RED, text=, fontcolor=black,linewidth=20					RED
10	AIB06801.1	AIB06801.1	Vulpes_vulpes	Spain	10_AIB06801.1_Vulpes_vulpes_Spain	color=RED, text=, fontcolor=black,linewidth=20					RED
11	AIY31285.1	AIY31285.1	Camelus_dromedarius	United_Arab_Emirates	11_AIY31285.1_Camelus_dromedarius_United_Arab_Emirates	color=RED, text=, fontcolor=black,linewidth=20					RED
12	AIY31286.1	AIY31286.1	Camelus_dromedarius	United_Arab_Emirates	12_AIY31286.1_Camelus_dromedarius_United_Arab_Emirates	color=RED, text=, fontcolor=black,linewidth=20					RED
13	AIY31288.1	AIY31288.1	Camelus_dromedarius	United_Arab_Emirates	13_AIY31288.1_Camelus_dromedarius_United_Arab_Emirates	color=RED, text=, fontcolor=black,linewidth=20					RED
14	AMP18949.1	AMP18949.1	Zalophus_californianus	Hong_Kong	14_AMP18949.1_Zalophus_californianus_Hong_Kong	color=RED, text=, fontcolor=black,linewidth=20					RED
15	AMP18950.1	AMP18950.1	Zalophus_californianus	Hong_Kong	15_AMP18950.1_Zalophus_californianus_Hong_Kong	color=RED, text=, fontcolor=black,linewidth=20					RED
16	AMP18952.1	AMP18952.1	Zalophus_californianus	Hong_Kong	16_AMP18952.1_Zalophus_californianus_Hong_Kong	color=RED, text=, fontcolor=black,linewidth=20					RED
17	AMP18954.1	AMP18954.1	Zalophus_californianus	Hong_Kong	17_AMP18954.1_Zalophus_californianus_Hong_Kong	color=RED, text=, fontcolor=black,linewidth=20					RED
18	AMP18955.1	AMP18955.1	Zalophus_californianus	Hong_Kong	18_AMP18955.1_Zalophus_californianus_Hong_Kong	color=RED, text=, fontcolor=black,linewidth=20					RED
19	AMP18957.1	AMP18957.1	Zalophus_californianus	Hong_Kong	19_AMP18957.1_Zalophus_californianus_Hong_Kong	color=RED, text=, fontcolor=black,linewidth=20					RED
20	AMP18958.1	AMP18958.1	Zalophus_californianus	Hong_Kong	20_AMP18958.1_Zalophus_californianus_Hong_Kong	color=RED, text=, fontcolor=black,linewidth=20					RED
21	AMP18959.1	AMP18959.1	Zalophus_californianus	Hong_Kong	21_AMP18959.1_Zalophus_californianus_Hong_Kong	color=RED, text=, fontcolor=black,linewidth=20					RED
22	AMP18960.1	AMP18960.1	Zalophus_californianus	Hong_Kong	22_AMP18960.1_Zalophus_californianus_Hong_Kong	color=RED, text=, fontcolor=black,linewidth=20					RED
23	AMP18961.1	AMP18961.1	Zalophus_californianus	Hong_Kong	23_AMP18961.1_Zalophus_californianus_Hong_Kong	color=RED, text=, fontcolor=black,linewidth=20					RED
24	AMP18963.1	AMP18963.1	Zalophus_californianus	Hong_Kong	24_AMP18963.1_Zalophus_californianus_Hong_Kong	color=RED, text=, fontcolor=black,linewidth=20					RED
25	AMP18965.1	AMP18965.1	Zalophus_californianus	Hong_Kong	25_AMP18965.1_Zalophus_californianus_Hong_Kong	color=RED, text=, fontcolor=black,linewidth=20					RED
26	AMP18966.1	AMP18966.1	Zalophus_californianus	Hong_Kong	26_AMP18966.1_Zalophus_californianus_Hong_Kong	color=RED, text=, fontcolor=black,linewidth=20					RED
27	AMP18968.1	AMP18968.1	Zalophus_californianus	Hong_Kong	27_AMP18968.1_Zalophus_californianus_Hong_Kong	color=RED, text=, fontcolor=black,linewidth=20					RED
28	AMP18969.1	AMP18969.1	Zalophus_californianus	Hong_Kong	28_AMP18969.1_Zalophus_californianus_Hong_Kong	color=RED, text=, fontcolor=black,linewidth=20					RED
29	APG78214.1	APG78214.1	Nematoda	China	29_APG78214.1_Nematoda_China	color=RED, text=, fontcolor=black,linewidth=20					RED
30	APG78302.1	APG78302.1	Myriapoda	China	30_APG78302.1_Myriapoda_China	color=GREY, text=, fontcolor=black,linewidth=20					GREY
31	APG78304.1	APG78304.1	Unio_douglasiae	China	31_APG78304.1_Unio_douglasiae_China	color=GREY, text=, fontcolor=black,linewidth=20					GREY
32	BAJ53287.1	BAJ53287.1	Homo_sapiens	India	32_BAJ53287.1_Homo_sapiens_India	color=RED, text=, fontcolor=black,linewidth=20					RED
33	BAJ53289.1	BAJ53289.1	Homo_sapiens	India	33_BAJ53289.1_Homo_sapiens_India	color=RED, text=, fontcolor=black,linewidth=20					RED
34	BAJ53290.1	BAJ53290.1	Homo_sapiens	India	34_BAJ53290.1_Homo_sapiens_India	color=RED, text=, fontcolor=black,linewidth=20					RED
35	BAJ53293.1	BAJ53293.1	Homo_sapiens	India	35_BAJ53293.1_Homo_sapiens_India	color=RED, text=, fontcolor=black,linewidth=20					RED
36	BAJ53294.1	BAJ53294.1	Homo_sapiens	India	36_BAJ53294.1_Homo_sapiens_India	color=GREY, text=Picobirnavirus genogroup 2, fontcolor=black,linewidth=20					GREY	Picobirnavirus genogroup 2
37	BAN58175.1	BAN58175.1	Bos_taurus	Japan	37_BAN58175.1_Bos_taurus_Japan	color=RED, text=, fontcolor=black,linewidth=20					RED
38	YP_239361.1	YP_239361.1	Homo_sapiens	Thailand	38_YP_239361.1_Homo_sapiens_Thailand	color=RED, text=, fontcolor=black,linewidth=20					RED
